# Supplementary material for: Knowledge and attitude of populations on blackflies and onchocerciasis and participation in mass drug administration in first-line communities near Erin-Ijesha and Arinta waterfalls, Southwest Nigeria
Source: PLoS Negl Trop Dis. 2025 Aug 14;19(8):e0013411. doi: 10.1371/journal.pntd.0013411 (PMC12367129; doi:10.1371/journal.pntd.0013411)
Supplement: S2 File — (XLSX) [file pntd.0013411.s002.xlsx]

## Sheet: Erin-Ijesha
Location	Unique ID no	Age range	Gender	Education	Occupation	Have you heard of blackflies?	Do black flies bite in your community?	Where do these black flies primarily come from?	Which part of the body do black flies mostly bite?	What are the immediate effects of a black fly bite?	During which season do black flies bite more frequently?	What time of day do black flies usually bite?	Column 15	Have you ever heard about onchocerciasis	What is the local name for onchocerciasis in your community?	How is the disease transmitted?	What are the common symptoms of onchocerciasis?	Are you aware that this disease can lead to blindness if not treated?	How do you prevent black flies from biting you?	Are you aware of any community sensitization efforts regarding onchocerciasis?	Do you know of any local medication or treatment for onchocerciasis?	If yes, what?	Have you heard about ivermectin or Mectizan before?	Have you ever received ivermectin before?	If Yes, how many rounds?	If you have not received treatment, what is the reason?	Would you be willing to participate in future CDTi for onchocerciasis?	If No, why?	Do you know how onchocerciasis can be prevented?	(If Yes) Please specify: _________________________________	Are there any measures taken in your community to prevent or control onchocerciasis?	(If Yes) Please specify: _______________________________	Have you or anyone in your family received treatment for onchocerciasis?	(If Yes) How often do they receive treatment?	What treatment or medication do you know of for onchocerciasis?	Do you believe that onchocerciasis can be eliminated in your community?	Do you believe efforts to sensitize the community about onchocerciasis elimination can be improved?	(If No) What would help increase awareness and uptake of ivermectin?	Do you think that everyone in your community understands the importance of taking treatment for onchocerciasis?	Have you noticed any stigma or discrimination toward those who show symptoms of onchocerciasis in your community?	(If Yes) Please explain: __________
Erin	0101	41 - 60	Female	Secondary	Trader	Yes	Yes	Trees	Legs	Itching	Rainy	Day		Yes	Naarun	No idea	Leopard skin	No	Wearing socks	Yes	Yes	From Herbal Seller	Yes	Yes	> 5	Other	Yes		No		No		Yes	Every 6 months	Herbal medicine	Yes	Yes	More health worker outreach	Yes	No
Erin	0001	41 - 60	Female	Secondary	Trader	Yes	Yes	Trees	Legs	Itching	Dry	Night		No	No idea	No idea	No idea	No	Clothings	No	No	N/A	Yes	Yes	> 2		Yes		No		No		No	Annually	Ivermectin (mectizan)	Yes	Yes	More health worker outreach	Unsure	No
Erin	0051	61 - 80	Female	No formal education	Trader	Yes	Yes	Trees	Legs	Itching	Rainy	Night		No	Naarun	No idea	No idea	No	Clothings	No	No	Nill	Yes	Yes	Once		No	Am old	Yes	The government	No		Yes	Annually	Ivermectin (mectizan)	Yes	Yes		Unsure	No
Erin	0102	61 - 80	Female	Primary	Trader	Yes	No	Trees	Legs	Itching	Rainy	Day		Yes	Naarun	No idea	Leopard skin	Yes	Nothing	No	Yes	Herbal seller	Yes	Yes	Twice		Yes		Yes	Taking of the medicine	Yes	Through nurse	No		Herbal medicine	Yes	Yes	More health worker outreach	Unsure	No
Erin	0002	21 - 40	Female	Secondary	Trader	No	No	No idea	No idea	No idea	Dry	No idea	Option 1	No	No idea	No idea	No idea	No	Nothing	No	No		No	No	None		Yes		No		No		No			Yes	Yes	More health worker outreach	Unsure	No
Erin	0052	61 - 80	Female	No formal education	Retired	No	No	No idea	No idea	No idea	Rainy	Night		No	Naarun	Blackfly bite	No idea	Yes	Clothings	No	No		Yes	Yes	> 2		No	Old	Yes	Use of ivermectin	No		No		Ivermectin (mectizan)	Yes	Yes	Radio/TV/social media campaigns	Unsure	No
Erin	0103	41 - 60	Female	No formal education	Trader	Yes	No	Trees	Legs	Itching	Dry	Day		No	No idea	No idea	Leopard skin	No	Nothing	No	Yes	Herbal soap or dettol	No	No	None	Other	No	I don't have disease	No		No		No	Others: ___________________________	Herbal medicine	Yes	Yes	Other: ________________________________	Unsure	No
Erin	0003	41 - 60	Female	No formal education	Trader	Yes	Yes	Trees	Legs	Itching	Rainy	Day	Option 1	Yes	Naarun	No idea	No idea	Yes	Ointments	No	No		Yes	Yes	> 2		Yes		No		No		Yes	Annually	Ivermectin (mectizan)	Yes	Yes		Unsure	No
Erin	0053	41 - 60	Male	No formal education	Farmer	Yes	Yes	Trees	Legs	Itching	Rainy	Night		Yes	Naarun	Mosquito bite	No idea	Yes	Clothings	Yes	No		Yes	Yes	Once		Yes		No		No		No		Ivermectin (mectizan)	No	Unsure	Radio/TV/social media campaigns	No	No
Erin	0104	61 - 80	Male	Secondary	Farmer	Yes	Yes	Trees	Legs	Itching	Dry	Day		Yes	Naarun	No idea	Ocular dermatitis/Blindness	Yes	Nothing	Yes	No		Yes	Yes	Once	Other	Yes		No		No		Yes	Others: ___________________________	Ivermectin (mectizan)	Yes	Yes	Educational sessions in schools	Yes	Yes	Dizziness
Erin	0004	61 - 80	Female	Primary	Trader	Yes	Yes	Trees	Legs	Itching	Rainy	Day	Option 1	Yes	Naarun	Blackfly bite	Leopard skin	No	Clothings	Yes	Yes	Herbal portion	Yes	Yes	Once		Yes		No		No		Yes	Every 6 months	Herbal medicine	Yes	Yes	Educational sessions in schools	Yes	No
Erin	0054	41 - 60	Female	No formal education	Trader	Yes	Yes	Trees	Legs	Itching	Rainy	Night		Yes	Naarun	No idea	Ocular dermatitis/Blindness	Yes	Nothing	Yes	No		Yes	Yes	> 5		No	Sick	Yes	Ivermectin	No		No		Ivermectin (mectizan)	Yes	Yes		No	No
Erin	0105	61 - 80	Female	No formal education	Trader	Yes	Yes	No idea	Hand	Swelling	Dry	No idea		Yes	Naarun	No idea	Ocular dermatitis/Blindness	No	Clothings	No	No		No	No	None	Other	Yes		No		No		Yes	Others: ___________________________	Ivermectin (mectizan)	Yes	Yes	Other: ________________________________	Unsure	No
Erin	0005	61 - 80	Female	No formal education	Farmer	Yes	Yes	No idea	Legs	Itching	Rainy	Day		Yes	Naarun	No idea	Leopard skin	Yes	Ointments	No	No		Yes	Yes	Once		Yes		Yes	Through medication	Yes	Health workers outreach	No		Herbal medicine	Yes	Yes	More health worker outreach	Unsure	No
Erin	0055	41 - 60	Male	No formal education	Retired	Yes	Yes	No idea	No idea	No idea	Dry	No idea		Yes	Naarun	No idea	No idea	No	Clothings	No	No		No	No	None	Not always around	No	Old	No		No		No			unsure	Unsure		Unsure	No
Erin	0106	41 - 60	Female	Primary	Trader	Yes	Yes	Trees	Legs	Itching	Dry	Day		Yes	Naarun	Blackfly bite	Leopard skin	No	Wearing socks	No	No		Yes	Yes	Twice		Yes		No		Yes	Clearing of bush	Yes	Others: ___________________________	Herbal medicine	Yes	Yes	Radio/TV/social media campaigns	Yes	No
Erin	0006	61 - 80	Female	Primary	Unemployed	No	No	No idea	No idea	No idea	Dry	No idea		No	No idea	No idea	No idea	No	Nothing	No	No		No	No	None	Not aware of distribution	No	Limited mobility due to old age	No		No		No			unsure	Unsure	More health worker outreach	Unsure	No
Erin	0107	61 - 80	Female	No formal education	Unemployed	Yes	No	Trees	No idea	No idea	Dry	No idea		Yes	Naarun	No idea	No idea	No	Nothing	Yes	No		No	No	None	I just refuse	No		No		No		No	Others: ___________________________	Others: ____________________________	unsure	Unsure	Other: ________________________________	Unsure	No
Erin	0056	21 - 40	Female	Secondary	Trader	Yes	Yes	Trees	Legs	Itching	Dry	Day		Yes	Naarun	No idea	Ocular dermatitis/Blindness	Yes	Clothings	Yes	No		Yes	Yes	Once		Yes		Yes	Use of ivermectin	No		No		Ivermectin (mectizan)	unsure	Unsure	Radio/TV/social media campaigns	No	No
Erin	0108	61 - 80	Male	Primary	Retired	Yes	Yes	Trees	Legs	No idea	Rainy	Day		No	Naarun	No idea	No idea	No	Wearing socks	Yes	No		Yes	No	None	Not always around	Yes		Yes	Taking of medicine p	No		No	Others: ___________________________	Ivermectin (mectizan)	Yes	Yes		Unsure	No
Erin	0007	61 - 80	Female	No formal education	Retired	No	No	No idea	No idea	No idea	Dry	No idea		Yes	Naarun	No idea	Leopard skin	No	Nothing	No	Yes	Herbal medicine	Yes	Yes	> 2		No	Limited mobility due to eye issues	No		No		No			Yes	Yes	More health worker outreach	Unsure	No
Erin	0057	41 - 60	Female	Primary	Farmer	Yes	Yes	Trees	Legs	Itching	Rainy	Day		Yes	Naarun	Blackfly bite	Ocular dermatitis/Blindness	No	Clothings	Yes	No		Yes	Yes	> 5		No	Am a farmer	No		No		No		Ivermectin (mectizan)	unsure	Unsure	Radio/TV/social media campaigns	No	No
Erin	0109	61 - 80	Male	Primary	Farmer	Yes	Yes	No idea	Legs	Itching	Dry	Day		Yes	Naarun	No idea	Leopard skin	No	Wearing socks	No	Yes	Concoction (Aseje)	Yes	Yes	> 2		Yes		No		No		Yes	Others: ___________________________	Herbal medicine	Yes	Yes		No	No
Erin	0008	41 - 60	Female	Primary	Trader	Yes	Yes	No idea	Legs	Itching	Rainy	Day		Yes	Naarun	No idea	Leopard skin	Yes	Ointments	No	No		Yes	Yes	> 2		Yes		No		No		No			Yes	Yes	More health worker outreach	Yes	No
Erin	0058	41 - 60	Female	Primary	Farmer	Yes	Yes	Trees	Hand	Itching	Rainy	Night		Yes	Naarun	No idea	Ocular dermatitis/Blindness	Yes	Clothings	Yes	No		Yes	No	None	I just refuse	Yes		No		No		No		Ivermectin (mectizan)	Yes	Yes		No	No
Erin	0110	41 - 60	Female	Tertiary	Civil servant	Yes	No	Rivers	No idea	Itching	Dry	No idea		Yes	Naarun	Blackfly bite	Leopard skin	Yes	Nothing	No	Yes	Tewetegbo	Yes	Yes	> 2		Yes		Yes	Health talk	Yes	Medicine	No		Ivermectin (mectizan)	Yes	Yes	More health worker outreach	Yes	No
Erin	0009	21 - 40	Female	Secondary	Trader	Yes	Yes	No idea	Legs	Itching	Dry	Day		Yes	Naarun	Blackfly bite	Leopard skin	Yes	Ointments	Yes	No		Yes	Yes	> 2		Yes		No		No		No			Yes	Yes	Educational sessions in schools	Yes	No
Erin	0059	41 - 60	Female	No formal education	Trader	Yes	Yes	Trees	No idea	No idea	Rainy	No idea		Yes	Naarun	No idea	No idea	Yes	Nothing	Yes	No		Yes	Yes	Once		No	My shop	No		No		No		Ivermectin (mectizan)	unsure	Unsure	More health worker outreach	No	No
Erin	0010	41 - 60	Male	Tertiary	Retired	Yes	Yes	Trees	Hand	Itching	Dry	Day		Yes	Naarun	No idea	Leopard skin	Yes	Clothings	Yes	Yes	Herbal medicine	Yes	No	None	Other	Yes		No		No		Yes	Others: ___________________________	Herbal medicine	Yes	Yes	More health worker outreach	Yes	Yes
Erin	0111	41 - 60	Male	Tertiary	Civil servant	Yes	Yes	Others	Legs	Itching	Rainy	Day		Yes	Naarun	No idea	Leopard skin	Yes	Wearing socks	Yes	No		Yes	No	None	Other	No	Very busy	No		No		No		Others: ____________________________	Yes	Yes
Erin	0060	41 - 60	Female	No formal education	Farmer	Yes	Yes	Trees	Legs	Itching	Rainy	Day		Yes	Naarun	No idea	No idea	No	Clothings	Yes	No		Yes	Yes	Twice		No	Partially blind	No		No		No		Ivermectin (mectizan)	Yes	Yes		Yes	No
Erin	0112	41 - 60	Female	No formal education	Trader	No	No	No idea	No idea	No idea	Dry	No idea		Yes	Naarun	No idea	No idea	No	Nothing	No	No		Yes	Yes	Twice		Yes		Yes	Medicine	Yes		Yes	Every 6 months	Ivermectin (mectizan)	Yes	Yes	More health worker outreach	Yes	No
Erin	0011	41 - 60	Female	Secondary	Trader	Yes	Yes	Rivers	Legs	Itching	Dry	Day		Yes	Naarun	Blackfly bite	Leopard skin	Yes	Clothings	No	Yes	Dendelawo	Yes	Yes	Once		Yes		No	Can continuous medication use	No		Yes	Others: ___________________________	Herbal medicine	Yes	Yes	More health worker outreach	Yes	No
Erin	0113	61 - 80	Female	Primary	Trader	No	No	No idea	No idea	No idea	Dry	No idea		Yes	Naarun	No idea	No idea	No	Nothing	Yes	No		No	No	None	Other	No	I don't Have the disease	No		No		Yes	Others: ___________________________	Others: ____________________________	unsure	Unsure	Other: ________________________________	Unsure	No
Erin	0061	61 - 80	Female	No formal education	Farmer	Yes	Yes	Trees	Hand	Itching	Rainy	Day		Yes	Naarun	No idea	Ocular dermatitis/Blindness	Yes	Nothing	Yes	No		Yes	Yes	Once		No	Old	No		No		No		Ivermectin (mectizan)	unsure	Unsure		Unsure	No
Erin	0012	21 - 40	Female	Secondary	Unemployed	Yes	Yes	Others	Hand	Swelling	Rainy	Day		Yes	Naarun	Blackfly bite	No idea	Yes	Clothings	No	No		Yes	No	None	Not aware of distribution	Yes		No		No		No		Herbal medicine	Yes	Yes	Other: ________________________________	Unsure	No
Erin	0114	41 - 60	Female	No formal education	Trader	No	No	No idea	No idea	Itching	Dry	No idea		Yes	Naarun	No idea	Leopard skin	No	Nothing	No	No		Yes	Yes	Twice		Yes		No		No		No		Others: ____________________________	Yes	Yes	More health worker outreach	Yes	No
Erin	0013	61 - 80	Female	No formal education	Trader	Yes	Yes	Others	Legs	Itching	Dry	Day		Yes	Naarun	No idea	Leopard skin	Yes	Clothings	Yes	Yes	Herbal medicine	No	No	None	Not aware of distribution	No	Not interested	No		No		No		Herbal medicine	unsure	Unsure	More health worker outreach	Unsure	No
Erin	0062	61 - 80	Female	No formal education	Farmer	Yes	Yes	Trees	Legs	Itching	Rainy	Day		Yes	Naarun	No idea	No idea	Yes	Clothings	Yes	No		Yes	No	None	I just refuse	No	Am a farmer	No		No		No		Ivermectin (mectizan)	Yes	Yes		No	No
Erin	0115	41 - 60	Female	Primary	Trader	No	No	No idea	No idea	No idea	Dry	No idea		No	No idea	No idea	No idea	No	Nothing	No	No		Yes	Yes	> 2		Yes		No		Yes		No	Others: ___________________________	Ivermectin (mectizan)	Yes	Yes	More health worker outreach	Yes	No
Erin	0014	61 - 80	Female	Primary	Retired	Yes	Yes	Others	Legs	Itching	Dry	Day		Yes	Naarun	No idea	Leopard skin	Yes	Clothings	No	No		Yes	Yes	Twice		No	Not interested	No		No		No		Herbal medicine	unsure	Unsure	More health worker outreach	No	No
Erin	0063	21 - 40	Male	Secondary	Farmer	Yes	Yes	Trees	Hand	Itching	Rainy	Day		Yes	Naarun	No idea	No idea	Yes	Clothings	Yes	No		Yes	No	None	Not always around	No	Not interested	No		No		No		Ivermectin (mectizan)	unsure	Unsure		Unsure	No
Erin	0116	21 - 40	Female	Secondary	Farmer	Yes	Yes	Trees	Legs	Itching	Rainy	No idea		No	Naarun	No idea	Leopard skin	No	Wearing socks	Yes	Yes	Agbo	Yes	Yes	> 2		Yes		No		No		Yes	Every 6 months	Others: ____________________________	unsure	Unsure	Other: ________________________________	Unsure	No
Erin	0015	41 - 60	Female	Secondary	Trader	Yes	Yes	Trees	Legs	Itching	Rainy	Day		Yes	Naarun	No idea	Leopard skin	Yes	Clothings	Yes	Yes	Herbal medicine	Yes	Yes	Twice		Yes		No		No		No		Herbal medicine	Yes	Yes	More health worker outreach	Unsure	No
Erin	0064	41 - 60	Female	No formal education	Trader	Yes	Yes	Trees	Hand	Itching	Rainy	Day		Yes	Naarun	No idea	No idea	Yes	Clothings	Yes	No		Yes	Yes	> 5		Yes		No		No		Yes	Every 6 months	Ivermectin (mectizan)	Yes	Yes	Radio/TV/social media campaigns	No	No
Erin	0117	61 - 80	Female	No formal education	Unemployed	Yes	Yes	Trees	Legs	Itching	Rainy	Day		Yes	Naarun	No idea	No idea	No	Nothing	No	Yes	Agbo	Yes	Yes	> 2		Yes		Yes		Yes		Yes	Others: ___________________________	Ivermectin (mectizan)	Yes	Yes	Educational sessions in schools	Yes	No
Erin	0017	61 - 80	Male	Secondary	Farmer	Yes	Yes	No idea	Legs	Itching	Rainy	Day		Yes	Naarun	No idea	Leopard skin	Yes	Clothings	Yes	No		Yes	Yes	> 2		Yes		No		No		No		Ivermectin (mectizan)	Yes	Yes	More health worker outreach	Unsure	No
Erin	0065	61 - 80	Female	No formal education	Retired	No	No	No idea	No idea	No idea	Dry	No idea		No	Naarun	No idea	No idea	No	Clothings	Yes	No		Yes	No	None	I just refuse	Yes	Am retired	No		No		No		Ivermectin (mectizan)	unsure	Unsure		No	No
Erin	500	41 - 60	Female	Tertiary	Trader	Yes	Yes	Trees	Legs	Itching	Rainy	Day		Yes	Naarun	No idea	Leopard skin	Yes	Clothings	Yes	Yes	Agbo	Yes	Yes	> 5		Yes		No		No		No	Others: ___________________________	Ivermectin (mectizan)	Yes	Yes	Radio/TV/social media campaigns	Yes
Erin	0017	61 - 80	Female	No formal education	Farmer	No	No	No idea	No idea	No idea	Dry	No idea		Yes	Naarun	No idea	Leopard skin	No	Nothing	No	No		Yes	Yes	Twice		No	Not interested	No		No		Yes	Others: ___________________________	Herbal medicine	unsure	Unsure	More health worker outreach	Unsure	No
Erin	0066	41 - 60	Male	Secondary	Farmer	Yes	Yes	Trees	Hand	Itching	Rainy	Day		Yes	Naarun	No idea	Nodules	Yes	Clothings	Yes	No		Yes	Yes	Once		Yes		No		No		No		Ivermectin (mectizan)	Yes	Yes	Educational sessions in schools	Yes	No
Erin	0018	61 - 80	Female	Primary	Trader	Yes	Yes	No idea	Legs	Itching	Rainy	Night		Yes	Naarun	No idea	Leopard skin	Yes	Nothing	No	No		Yes	Yes	> 2		Yes		No		No		No			Yes	Yes	More health worker outreach	Yes	No
Erin	0119	10 - 20	Female	Secondary	Student	No	No	No idea	No idea	No idea	Dry	No idea		Yes	Naarun	No idea	Leopard skin	Yes	Nothing	Yes	No		No	No	None	Not aware of distribution	Yes		No		No		Yes	Others: ___________________________	Others: ____________________________	Yes	Yes	More health worker outreach	Yes	No
Erin	0019	61 - 80	Female	No formal education	Retired	Yes	Yes	Others	Legs	Itching	Dry	Day		Yes	Naarun	No idea	Leopard skin	Yes	Leaf extracts	No	No		Yes	Yes	> 2		No	Not interested	No		No		Yes	Others: ___________________________	Others: ____________________________	Yes	Yes	More health worker outreach	Yes	No
Erin	0120	21 - 40	Female	Tertiary	Civil servant	Yes	Yes	Trees	Legs	Itching	Dry	Day		Yes	Naarun	No idea	Leopard skin	No	Clothings	Yes	No		Yes	No	None	Other	Yes		No		No		Yes	Others: ___________________________	Others: ____________________________	Yes	Yes	Radio/TV/social media campaigns	Yes	No
Erin	0067	10 - 20	Female	Secondary	Student	Yes	Yes	Trees	Legs	Swelling	Rainy	Night		Yes	Naarun	No idea	Nodules	No	Ointments	Yes	No		Yes	Yes	> 5		Yes		No		No		No		Ivermectin (mectizan)	Yes	Yes		Unsure	No
Erin	0020	21 - 40	Female	Secondary	Trader	Yes	Yes	No idea	Legs	Itching	Dry	Day		Yes	Naarun	Blackfly bite	Leopard skin	Yes	Clothings	Yes	Yes	Herbal portion	Yes	Yes	> 5		Yes		No		No		Yes	Annually	Herbal medicine	Yes	Yes	More health worker outreach	Unsure	No
Erin	0121	41 - 60	Female	Primary	Trader	Yes	No	Trees	No idea	No idea	Dry	No idea		Yes	Naarun	Hereditary	Leopard skin	No	Nothing	No	Yes	Using Ejinrin to bath	Yes	Yes	Twice		Yes		No		No		Yes	Annually	Ivermectin (mectizan)	Yes	Yes	More health worker outreach	Yes	No
Erin	0067	21 - 40	Female	Secondary	Farmer	Yes	Yes	Trees	Hand	Itching	Rainy	Night		Yes	Naarun	No idea	No idea	No	Clothings	Yes	No		Yes	Yes	> 5		No		No		No		No		Ivermectin (mectizan)	unsure	Unsure		No	No
Erin	0022	10 - 20	Male	Secondary	Student	Yes	Yes	Trees	Hand	Itching	Rainy	Day		Yes	Naarun	Hereditary	Leopard skin	Yes	Clothings	No	Yes	Herbal tea	No	No	None	Other	Yes		No		No		No		Herbal medicine	Yes	Yes	Educational sessions in schools	Unsure	No
Erin	0122	41 - 60	Female	Secondary	Trader	No	No	No idea	No idea	No idea	Dry	No idea		Yes	Naarun	No idea	Leopard skin	No	Nothing	Yes	No		Yes	Yes	Twice		Yes		No		No		No	Annually	Ivermectin (mectizan)	Yes	Yes	Radio/TV/social media campaigns	Yes	No
Erin	0022	21 - 40	Female	Secondary	Unemployed	Yes	Yes	Trees	Legs	Itching	Rainy	Day		Yes	Naarun	Hereditary	Leopard skin	Yes	Clothings	Yes	Yes	Herbal tea	Yes	Yes	Twice		Yes		No		No		No		Herbal medicine	Yes	Yes	More health worker outreach	Yes	No
Erin	0068	61 - 80	Male	Tertiary	Unemployed	Yes	Yes	Trees	Hand	No idea	Rainy	Day		Yes	Naarun	No idea	Leopard skin	No	Clothings	No	No		No	No	None	Not aware of distribution	No	Am a clergy	No		No		No		Ivermectin (mectizan)	Yes	Yes	More health worker outreach	Yes	No
Erin	0023	21 - 40	Female	Secondary	Trader	No	No	No idea	No idea	No idea	Dry	No idea		Yes	Naarun	Hereditary	Leopard skin	Yes	Nothing	No	Yes	Herbal tea	Yes	Yes	Twice		Yes		No		No		Yes	Annually	Others: ____________________________	Yes	Yes		No	No
Erin	0123	61 - 80	Female	Tertiary	Retired	No	No	Others	No idea	No idea	Dry	No idea		Yes	Naarun	Hereditary	Leopard skin	No	Nothing	No	Yes	Ewe Imi Esu to bat	No	No	None	I just refuse	Yes		No		No		No	Others: ___________________________	Others: ____________________________	Yes	Yes	More health worker outreach	Unsure	No
Erin	0069	21 - 40	Female	Tertiary	Trader	Yes	Yes	Trees	Legs	Itching	Rainy	Day		Yes	Naarun	No idea	Leopard skin	Yes	Clothings	Yes	No		Yes	Yes	> 5		Yes		No		No		Yes	Every 6 months	Ivermectin (mectizan)	Yes	Yes		Yes	No
Erin	0024	41 - 60	Female	Secondary	Farmer	Yes	Yes	No idea	Hand	Itching	Dry	Night		Yes	Naarun	No idea	Leopard skin	Yes	Ointments	No	No		Yes	Yes	> 5		No	Not interested	No		No		No			Yes	Yes	More health worker outreach	Yes	No
Erin	0124	61 - 80	Female	Secondary	Retired	Yes	Yes	Trees	Legs	Itching	Rainy	Day		Yes	Naarun	No idea	Leopard skin	No	Nothing	Yes	Yes	Agbo naarun	Yes	Yes	> 2		Yes		No		No		No	Others: ___________________________	Ivermectin (mectizan)	Yes	Yes	More health worker outreach	Yes	No
Erin	0025	61 - 80	Male	Secondary	Farmer	Yes	Yes	Trees	Legs	Itching	Rainy	Night		Yes	Naarun	Hereditary	Leopard skin	Yes	Clothings	No	No		Yes	Yes	> 5		No		No		No		Yes	Others: ___________________________	Ivermectin (mectizan)	Yes	Yes	More health worker outreach	Yes	No
Erin	0071	21 - 40	Male	No formal education	Farmer	Yes	Yes	Trees	Legs	Itching	Rainy	Night		Yes	Naarun	No idea	Nodules	Yes	Wearing socks	Yes	No		Yes	Yes	> 5		Yes		No		No		Yes	Annually	Ivermectin (mectizan)	Yes	Yes		Yes	No
Erin	0125	61 - 80	Male	No formal education	Farmer	Yes	Yes	No idea	Legs	Itching	Rainy	Day		Yes	Naarun	No idea	Leopard skin	Yes	Nothing	Yes	No		No	No	None	Other	Yes		No		No		No	Others: ___________________________	Herbal medicine	Yes	Yes	Radio/TV/social media campaigns	No	No
Erin	0026	21 - 40	Female	Secondary	Trader	Yes	Yes	Trees	Legs	Itching	Rainy	Day		Yes	Naarun	Hereditary	Leopard skin	Yes	Ointments	Yes	No		Yes	Yes	> 5		Yes		No		No		Yes	Others: ___________________________	Herbal medicine	Yes	Yes	More health worker outreach	Yes	No
Erin	0071	61 - 80	Female	No formal education	Trader	Yes	Yes	Trees	Hand	Itching	Rainy	Night		Yes	Naarun	Hereditary	No idea	Yes	Clothings	Yes	No		Yes	Yes	Once		No	Very old	No		No		No		Ivermectin (mectizan)	Yes	Yes		Yes	No
Erin	0126	61 - 80	Male	Secondary	Farmer	No	Yes	Trees	Hand	Itching	Rainy	Day		Yes	Naarun	No idea	Nodules	Yes	Ointments	Yes	Yes	Agbo w	Yes	Yes	Twice		Yes		No		No		No	Others: ___________________________	Ivermectin (mectizan)	Yes	Yes	More health worker outreach	Yes	No
Erin	0027	41 - 60	Female	Primary	Farmer	Yes	Yes	Trees	Legs	Itching	Dry	Day		Yes	Naarun	No idea	No idea	No	Clothings	No	No		Yes	Yes	> 2		No	Not interested	No		No		No			unsure	Unsure	More health worker outreach	No	No
Erin	0127	10 - 20	Male	Secondary	Student	No	No	No idea	No idea	No idea	Dry	No idea		Yes	Naarun	No idea	No idea	No	Nothing	No	No		No	No	None	Not aware of distribution	No		No		No		No	Others: ___________________________	Others: ____________________________	unsure	Unsure		No	No
Erin	0072	61 - 80	Female	No formal education	Trader	No	No	No idea	No idea	No idea	Dry	No idea		No	No idea	No idea	No idea	No	Nothing	No	No		No	No	None	Not aware of distribution	No	Very Old	No		No		No			unsure	Unsure		Unsure	No
Erin	0128	41 - 60	Female	Primary	Farmer	No	No	No idea	No idea	No idea	Dry	No idea		No	No idea	No idea	No idea	No	Nothing	No	No		Yes	Yes	Once		No		No		Yes		No	Others: ___________________________	Others: ____________________________	unsure	Unsure	Other: ________________________________	No	No
Erin	0029	21 - 40	Female	Primary	Trader	No	No	No idea	No idea	No idea	Dry	No idea		Yes	Naarun	No idea	No idea	No	Nothing	No	No		Yes	Yes	> 5		No	Not interested	No		No		No			Yes	Yes	More health worker outreach	No	No
Erin	0073	21 - 40	Female	Secondary	Trader	Yes	Yes	Trees	Legs	Itching	Dry	Night		Yes	Naarun	Hereditary	Leopard skin	No	Clothings	Yes	No		Yes	Yes	Once		Yes		No		No		No		Ivermectin (mectizan)	Yes	Yes		Yes	No
Erin	0129	61 - 80	Female	No formal education	Trader	No	No	No idea	No idea	No idea	Dry	No idea		Yes	Naarun	No idea	Leopard skin	No	Nothing	No	No		Yes	Yes	Twice		Yes		No		No		No	Others: ___________________________	Ivermectin (mectizan)	No	No	Radio/TV/social media campaigns	No	No
Erin	0130	61 - 80	Male	No formal education	Farmer	No	No	No idea	No idea	No idea	Dry	No idea		Yes	Naarun	No idea	No idea	No	Nothing	No	No		No	No	None	Not aware of distribution	Yes		No		No		No	Others: ___________________________	Others: ____________________________	unsure	Unsure	More health worker outreach	No	No
Erin	0030	41 - 60	Female	Secondary	Trader	Yes	Yes	Rivers	Legs	Itching	Rainy	Day		Yes	Naarun	Hereditary	Leopard skin	Yes	Wearing socks	Yes	No		Yes	Yes	Twice		No	Not interested	No		No		Yes	Others: ___________________________	Others: ____________________________	Yes	Yes	More health worker outreach	Yes	No
Erin	0074	61 - 80	Female	No formal education	Trader	Yes	Yes	Trees	Legs	Itching	Rainy	Night		Yes	Naarun	Hereditary	No idea	No	Clothings	Yes	No		Yes	Yes	> 5		No		No		No		No		Ivermectin (mectizan)	Yes	Yes		Yes	No
Erin	0131	41 - 60	Female	Primary	Trader	No	No	No idea	No idea	No idea	Dry	No idea		Yes	Naarun	No idea	Leopard skin	No	Nothing	No	No		Yes	Yes	> 2		Yes		No		No		Yes	Others: ___________________________	Ivermectin (mectizan)	Yes	Yes	More health worker outreach	Yes	Yes	Hating the skin condition
Erin	0031	61 - 80	Female	No formal education	Trader	Yes	Yes	Others	No idea	No idea	Dry	No idea		Yes	Naarun	No idea	No idea	Yes	Nothing	No	No		No	No	None	Other	No	Not interested	No		No		No			unsure	Unsure	More health worker outreach	Unsure	No
Erin	0075	21 - 40	Female	Tertiary	Civil servant	Yes	Yes	No idea	Legs	Itching	Rainy	Night		Yes	Naarun	No idea	No idea	No	Clothings	Yes	No		Yes	No	None	I just refuse	Yes		No		No		No		Ivermectin (mectizan)	Yes	Yes		No	No
Erin	0132	21 - 40	Female	Primary	Trader	No	No	No idea	No idea	No idea	Dry	No idea		No	No idea	No idea	No idea	No	Nothing	No	No		Yes	Yes	Twice		No	I'm hawking	No		No		No	Others: ___________________________	Others: ____________________________	unsure	Unsure	Other: ________________________________	Unsure	No
Erin	0032	61 - 80	Female	No formal education	Trader	Yes	Yes	Others	Legs	Itching	Dry	Day		Yes	Naarun	No idea	Leopard skin	No	Nothing	No	Yes	Ewe ejirin	Yes	Yes	> 5		No	Limited mobility	No		No		No		Herbal medicine	unsure	Unsure	More health worker outreach	No	No
Erin	0076	61 - 80	Female	No formal education	Unemployed	Yes	Yes	Trees	Legs	Itching	Rainy	Day		Yes	Naarun	Hereditary	No idea	Yes	Clothings	Yes	No		Yes	Yes	> 5		No	Very old	No		No		No		Ivermectin (mectizan)	Yes	Yes		Unsure	No
Erin	0133	61 - 80	Male	Tertiary	Retired	No	No	No idea	No idea	No idea	Dry	No idea		Yes	Naarun	No idea	Ocular dermatitis/Blindness	Yes	Nothing	Yes	Yes	Agbo	Yes	Yes	Once		Yes			Naarun is also called Nakuregbe and women will be infertile is they have the disease	No		No	Others: ___________________________	Ivermectin (mectizan)	Yes	Yes	Educational sessions in schools	Yes	No
Erin	0034	41 - 60	Female	Secondary	Civil servant	Yes	Yes	No idea	Legs	No idea	Rainy	Day		Yes	Naarun	No idea	No idea	Yes	Clothings	No	No		Yes	Yes	> 5		Yes		No		No		No			Yes	Yes		No	No
Erin	0077	41 - 60	Female	No formal education	Farmer	Yes	Yes	Trees	Legs	Itching	Rainy	Day		Yes	Naarun	Hereditary	No idea	Yes	Clothings	Yes	No		Yes	Yes	Once		Yes		No		No		No		Ivermectin (mectizan)	Yes	Yes		Yes	No
Erin	0134	61 - 80	Female	No formal education	Trader	No	No	No idea	No idea	No idea	Dry	No idea		Yes	Naarun	No idea	Leopard skin	No	Nothing	No	Yes	Using Eweshu	Yes	Yes	Twice		Yes		No		No		No	Others: ___________________________	Ivermectin (mectizan)	Yes	Yes	More health worker outreach	Yes	No
Erin	0078	61 - 80	Female	No formal education	Retired	Yes	Yes	Trees	Legs	Itching	Rainy	Night		Yes	Naarun	Hereditary	No idea	No	Clothings	Yes	No		Yes	Yes	> 5		No	Very old	No		No		No		Ivermectin (mectizan)	Yes	Yes		Unsure	No
Erin	0034	21 - 40	Female	Secondary	Trader	Yes	Yes	Trees	Legs	Itching	Rainy	Day		Yes	Naarun	Hereditary	Leopard skin	Yes	Clothings	No	No		Yes	Yes	> 2		No	I am busy	No		No		No			Yes	Yes		Yes	No
Erin	0079	41 - 60	Female	Secondary	Trader	Yes	Yes	Trees	Legs	Itching	Rainy	Night		Yes	Naarun	Blackfly bite	Leopard skin	Yes	Clothings	Yes	No		Yes	Yes	Twice		Yes		Yes		No		No		Ivermectin (mectizan)	Yes	Yes		Yes	No
Erin	0135	61 - 80	Female	Primary	Trader	No	No	No idea	No idea	No idea	Dry	No idea		Yes	Naarun	No idea	Leopard skin	No	Nothing	No	No		Yes	Yes	Twice		Yes		No		No		No	Others: ___________________________	Others: ____________________________	Yes	Yes	Educational sessions in schools	No	No
Erin	0035	61 - 80	Female	Tertiary	Retired	Yes	Yes	No idea	Legs	Itching	Rainy	Day		Yes	Naarun	Hereditary	Leopard skin	Yes	Clothings	No	Yes	Grounded banana peel and kernel oil	Yes	Yes	Once		Yes		No		No		No		Herbal medicine	Yes	Yes		Yes	No
Erin	0080	41 - 60	Female	No formal education	Trader	Yes	Yes	Trees	Legs	Itching	Rainy	Day		Yes	Naarun	No idea	No idea	Yes	Clothings	Yes	Yes		Yes	Yes	> 5		No		No		No		No		Ivermectin (mectizan)	Yes	Yes		Yes	No
Erin	0036	41 - 60	Female	Primary	Unemployed	Yes	Yes	Trees	Legs	Itching	Dry	Day		No	No idea	No idea	No idea	No	Clothings	No	No		Yes	Yes	Once		Yes		No		No		No			No	No	More health worker outreach	No	No
Erin	0136	61 - 80	Male	Primary	Farmer	Yes	Yes	No idea	Head	Itching	Dry	Day		Yes	Naarun	No idea	Leopard skin	No	Clothings	No	No		Yes	Yes	Twice		Yes		No		No		No		Ivermectin (mectizan)	Yes	No	Other: ________________________________	Yes	No
Erin	0038	41 - 60	Female	Secondary	Trader	Yes	Yes	No idea	Legs	Itching	Dry	Day		Yes	Naarun	No idea	No idea	No	Nothing	No	No		Yes	Yes	> 5		Yes		No		No		No			Yes	Yes		Unsure	No
Erin	0081	10 - 20	Male	Secondary	Student	No	No	No idea	No idea	No idea	Rainy	No idea		No	Naarun	No idea	No idea	No	Clothings	Yes	Yes		Yes	Yes	Once		No	I do go to school	Yes		No		No		Ivermectin (mectizan)	Yes	Yes		Unsure	No
Erin	0137	41 - 60	Female	Primary	Farmer	No	No	No idea	No idea	No idea	Dry	No idea		Yes	Naarun	No idea	No idea	Yes	Nothing	Yes	No		Yes	Yes	Twice		Yes		No		No		Yes	Others: ___________________________	Ivermectin (mectizan)	Yes	Yes	Other: ________________________________	Yes	No
Erin	0038	21 - 40	Female	Secondary	Trader	Yes	Yes	Trees	Legs	Itching	Rainy	Day		Yes	Naarun	No idea	No idea	No	Nothing	No	No		Yes	Yes	> 5		Yes		No		No		No			Yes	Yes		Unsure	No
Erin	0082	61 - 80	Female	No formal education	Farmer	Yes	Yes	Trees	Legs	Itching	Dry	Night		Yes	Naarun	No idea	No idea	No	Clothings	Yes	No		Yes	No	None	I just refuse	No	Very old	No		No		No		Ivermectin (mectizan)	Yes	Yes		Unsure	No
Erin	0138	41 - 60	Female	No formal education	Trader	Yes	Yes	Trees	Legs	Itching	Rainy	Day		Yes	Naarun	Blackfly bite	Leopard skin	Yes	Clothings	Yes	Yes	Agbo	Yes	Yes	Twice		Yes		Yes	Taking Agbo frequently	Yes	Agbo	Yes	Others: ___________________________	Ivermectin (mectizan)	Yes	Yes	Radio/TV/social media campaigns	Yes	No
Erin	0139	41 - 60	Female	Primary	Trader	No	No	No idea	No idea	No idea	Dry	No idea		No	No idea	No idea	No idea	No	Nothing	No	No		Yes	Yes	> 2		Yes		No		No		No	Others: ___________________________	Others: ____________________________	unsure	Unsure	Other: ________________________________	Unsure	No
Erin	0083	41 - 60	Female	Primary	Trader	Yes	Yes	Trees	Legs	Itching	Rainy	Day		Yes	Naarun	Blackfly bite	Nodules	Yes	Clothings	Yes	No		Yes	Yes	> 5		Yes		No		No		No		Ivermectin (mectizan)	Yes	Yes		Yes	No
Erin	0039	41 - 60	Female	Primary	Trader	Yes	Yes	Trees	Legs	Itching	Dry	Day		Yes	Naarun	No idea	Leopard skin	Yes	Clothings	Yes	Yes	Ini esu	Yes	Yes	> 2		No	Will not be chanced	Yes	Regular bath with herbal mixtures	Yes	Community health center	Yes	Annually	Herbal medicine	Yes	Yes		Unsure	No
Erin	0140	21 - 40	Male	Secondary	Student	No	No	No idea	No idea	No idea	Dry	No idea		No	Naarun	No idea	Leopard skin	No	Nothing	No	No		Yes	Yes	> 2		Yes		No		No		No	Others: ___________________________	Ivermectin (mectizan)	Yes	Yes	Other: ________________________________	Unsure	No
Erin	0084	41 - 60	Female	No formal education	Trader	Yes	Yes	Trees	Legs	Itching	Rainy	Night		Yes	Naarun	No idea	Leopard skin	No	Clothings	Yes	No		Yes	Yes	> 2		No		No		No		No		Ivermectin (mectizan)	Yes	Yes	Educational sessions in schools	Yes	No
Erin	0040	41 - 60	Female	Primary	Farmer	Yes	Yes	Trees	Legs	Itching	Dry	Day		Yes	Naarun	No idea	Leopard skin	No	Clothings	No	No		Yes	Yes	> 5		No	Farm work won't allow	No		No		No		Herbal medicine	Yes	Yes		Unsure	No
Erin	0141	61 - 80	Female	No formal education	Trader	Yes	Yes	Others	Legs	Itching	Rainy	Day		Yes	Naarun	No idea	Leopard skin	No	Wearing socks	No	No		Yes	Yes	Once		Yes		No		No		No		Others: ____________________________	unsure	Unsure	Other: ________________________________		No
Erin	0085	41 - 60	Female	Primary	Farmer	Yes	Yes	Trees	Legs	Itching	Rainy	Night		Yes	Naarun	No idea	No idea	Yes	Wearing socks	Yes	No		Yes	Yes	> 5		Yes		No		No		No		Ivermectin (mectizan)	Yes	Yes	More health worker outreach	Yes	No
Erin	0142	21 - 40	Female	Secondary	Trader	No	No	No idea	No idea	No idea	Dry	No idea		Yes	Naarun	No idea	Leopard skin	Yes	Nothing	No	No		Yes	Yes	Twice		Yes		No		No		Yes	Annually	Ivermectin (mectizan)	Yes	Yes	Other: ________________________________	Yes	No
Erin	0041	21 - 40	Male	Secondary	Trader	Yes	Yes	Trees	Legs	Itching	Rainy	Day		Yes	Naarun	No idea	Leopard skin	Yes	Clothings	No	No		Yes	Yes	> 2		Yes		No		No		Yes	Others: ___________________________	Others: ____________________________	Yes	Yes		Unsure	No
Erin	0143	21 - 40	Male	Secondary	Student	No	No	No idea	No idea	No idea	Dry	No idea		Yes	Naarun	No idea	No idea	No	Nothing	No	No		No	No	None	Other	Yes		No		No		No	Others: ___________________________	Others: ____________________________	Yes	Yes	Other: ________________________________	Yes	No
Erin	0086	41 - 60	Female	Primary	Trader	Yes	Yes	Trees	Legs	Itching	Rainy	Night		Yes	Naarun	No idea	No idea	Yes	Clothings	Yes	Yes	Agbo Naarun	Yes	Yes	> 5		Yes		No		No		No		Others: ____________________________	Yes	Yes		Unsure	No
Erin	0144	10 - 20	Male	Secondary	Student	No	No	No idea	No idea	No idea	Dry	No idea		No	No idea	No idea	No idea	No	Nothing	No	No		Yes	Yes	Once		Yes		No		No		No	Others: ___________________________	Ivermectin (mectizan)	Yes	Yes	Other: ________________________________	Unsure	No
Erin	0043	21 - 40	Female	Secondary	Trader	No	No	No idea	No idea	No idea	Dry	No idea		Yes	Naarun	Hereditary	Leopard skin	Yes	Nothing	No	No		Yes	Yes	Once		Yes		Yes	Disinfecting bath water	No		Yes	Others: ___________________________	Others: ____________________________	Yes	Yes		Unsure	No
Erin	0087	21 - 40	Female	Secondary	Trader	Yes	Yes	Trees	Legs	Itching	Rainy	Day		Yes	Naarun	Hereditary	No idea	Yes	Clothings	Yes	No		Yes	Yes	> 5		Yes		No		No		No		Ivermectin (mectizan)	Yes	Yes		No	No
Erin	0145	21 - 40	Female	Tertiary	Trader	No	No	No idea	No idea	No idea	Dry	No idea		Yes	Naarun	No idea	Leopard skin	No	Nothing	Yes	Yes	Cooking and bathing with Flower pupa	Yes	Yes	Once		Yes		No		No		Yes	Annually	Ivermectin (mectizan)	Yes	Yes	Educational sessions in schools	Yes	No
Erin	0034	41 - 60	Female	No formal education	Civil servant	Yes	Yes	Trees	Legs	Itching	Rainy	Day		Yes	Naarun	Hereditary	Leopard skin	Yes	Clothings	No	No		Yes	Yes	> 2		Yes		No		No		Yes	Every 6 months		Yes	Yes		Unsure	No
Erin	0146	41 - 60	Female	Primary	Trader	Yes	Yes	Trees	Hand	Itching	Rainy	Night		Yes	Naarun	No idea	Leopard skin	No	Wearing socks	Yes	No		Yes	Yes	> 2		Yes		Yes	By avoiding getting closer to the infected person	No		Yes	Annually	Ivermectin (mectizan)	Yes	No	Other: ________________________________	Yes	Yes	Skin lesions
Erin	0088	41 - 60	Male	Secondary	Trader	Yes	Yes	Trees	Legs	Swelling	Rainy	Day		Yes	Naarun	No idea	Nodules	No	Nothing	Yes	No		Yes	Yes	Once		Yes		No		No		No		Herbal medicine	Yes	Yes		No	No
Erin	0043	61 - 80	Male	Primary	Retired	Yes	Yes	Trees	Legs	Itching	Rainy	Day		Yes	Naarun	No idea	Leopard skin	Yes	Clothings	No	No		No	No	None	Not aware of distribution	No		No		No		No			Yes	Yes		Unsure	No
Erin	0147	41 - 60	Female	Secondary	Trader	No	No	No idea	No idea	No idea	Dry	No idea		No	No idea	No idea	No idea	No	Nothing	No	No		Yes	Yes	> 2		Yes		No		No		No	Others: ___________________________	Ivermectin (mectizan)	Yes	Yes	Other: ________________________________	Yes	No
Erin	0044	61 - 80	Female	No formal education	Trader	Yes	Yes	Trees	No idea	No idea	Dry	No idea		Yes	Naarun	No idea	Leopard skin	No	Nothing	No	No		Yes	Yes	> 5		No		No		No		No			unsure	Unsure	More health worker outreach	No	No
Erin	0089	61 - 80	Female	No formal education	Unemployed	Yes	Yes	Trees	Legs	Itching	Rainy	Day		Yes	Naarun	No idea	Nodules	Yes	Nothing	No	No		Yes	No	None	I just refuse	No	Very old	No		No		No		Ivermectin (mectizan)	Yes	Yes		Unsure	No
Erin	0148	10 - 20	Female	Secondary	Student	No	No	No idea	No idea	No idea	Dry	No idea		No	No idea	No idea	No idea	No	Nothing	No	No		No	Yes	Twice		Yes		No		No		No	Others: ___________________________	Ivermectin (mectizan)	Yes	Yes		Yes	No
Erin	0149	10 - 20	Female	Secondary	Student	Yes	Yes	No idea	Legs	Itching	Dry	No idea		No	No idea	No idea	No idea	No	Nothing	Yes	No		Yes	Yes	Twice		Yes		No		No		No	Others: ___________________________	Ivermectin (mectizan)	unsure	Unsure		Unsure	No
Erin	0045	61 - 80	Male	Secondary	Retired	Yes	Yes	Trees	Legs	Itching	Rainy	Day		No	No idea	No idea	No idea	No	Nothing	No	No		No	No	None	Not aware of distribution	No		No		No		No			unsure	Unsure		Unsure	No
Erin	0090	41 - 60	Female	No formal education	Trader	Yes	Yes	Trees	Hand	Itching	Rainy	Night		Yes	Naarun	No idea	Nodules	No	Nothing	Yes	No		Yes	No	None	I just refuse	No	Very old	No		No		No		Ivermectin (mectizan)	Yes	Yes		No	No
Erin	0150	41 - 60	Female	Primary	Trader	No	No	No idea	No idea	No idea	Dry	No idea		No	No idea	No idea	No idea	No	Nothing	No	No		No	Yes	Twice		Yes		No		No		No	Others: ___________________________	Others: ____________________________	Yes	Yes	Other: ________________________________	Unsure	No
Erin	0151	21 - 40	Female	Primary	Trader	No	No	No idea	No idea	No idea	Dry	No idea		No	No idea	No idea	No idea	No	Nothing	No	No		No	No	None		Yes		No		No		No	Others: ___________________________	Others: ____________________________	unsure	Unsure	Other: ________________________________	Unsure	No
Erin	0047	41 - 60	Female	Secondary	Trader	Yes	Yes	No idea	Legs	Itching	Dry	Day		Yes	Naarun	No idea	Leopard skin	Yes	Nothing	No	No		Yes	Yes	> 2		Yes		No		No		No			Yes	Yes		Yes	No
Erin	0091	41 - 60	Female	No formal education	Trader	Yes	Yes	Trees	Legs	Itching	Rainy	Day		Yes	Naarun	No idea	No idea	No	Clothings	Yes	Yes		Yes	Yes	> 2		Yes		No		No		No		Ivermectin (mectizan)	Yes	Yes		Unsure	No
Erin	0092	61 - 80	Female	No formal education	Farmer	Yes	Yes	Trees	Legs	Itching	Rainy	Night		Yes	Naarun	No idea	No idea	No	Clothings	Yes	No		Yes	No	None	I just refuse	No	Very old	No		No		No		Ivermectin (mectizan)	Yes	Yes		Unsure	No
Erin	0152	61 - 80	Male	Primary	Trader	Yes	No	Trees	No idea	No idea	Dry	Day		Yes	Naarun	No idea	No idea	No	Nothing	No	No		Yes	Yes	Twice		No		No		No		No	Others: ___________________________	Others: ____________________________	Yes	Yes	Other: ________________________________	Yes	No
Erin	0048	21 - 40	Male	Secondary	Trader	Yes	Yes	Others	Legs	Itching	Rainy	Night		Yes	Naarun	No idea	Nodules	No	Clothings	No	No		Yes	Yes	Twice		Yes		No		No		No			Yes	Yes		No	No
Erin	0153	41 - 60	Female	Secondary	Farmer	Yes	Yes	Trees	Legs	Itching	Dry	Day		Yes	Naarun	No idea	No idea	No	Clothings	Yes	No		Yes	Yes	Twice		Yes		No		No		No	Others: ___________________________	Others: ____________________________	Yes	Yes	Other: ________________________________	Yes	No
Erin	0048	21 - 40	Female	Secondary	Trader	Yes	Yes	Trees	Legs	Itching	Rainy	Day		Yes	Naarun	No idea	Leopard skin	No	Clothings	No	No		Yes	Yes	> 2		Yes		No		No		No			Yes	Yes		Unsure	No
Erin	0154	41 - 60	Male	Secondary	Farmer	Yes	Yes	Trees	Legs	Itching	Rainy	Day		Yes	Naarun	Hereditary	Leopard skin	No	Clothings	Yes	Yes	Agbo	Yes	Yes	Twice		Yes		No		No		Yes	Others: ___________________________	Others: ____________________________	Yes	Yes	Other: ________________________________	Yes	No
Erin	0502	21 - 40	Female	Secondary	Trader	Yes	Yes	Trees	Legs	Itching	Rainy	Night		Yes	Naarun	No idea	Nodules	No	Clothings	Yes	No		Yes	Yes	None	I just refuse	Yes		No		No		No		Ivermectin (mectizan)	Yes	Yes		Yes	No
Erin	0049	41 - 60	Female	Secondary	Trader	Yes	Yes	Trees	Legs	Itching	Dry	Day		Yes	Naarun	Blackfly bite	Leopard skin	Yes	Clothings	Yes	No		Yes	No	None	Not always around	No		No		No		Yes	Others: ___________________________		Yes	Yes		Unsure	Yes	Avoiding bodily contact
Erin	0155	41 - 60	Female	No formal education	Trader	Yes	Yes	Trees	Legs	Swelling	Dry	Day		Yes	Naarun	No idea	Leopard skin	Yes	Nothing	Yes	Yes	Agbo	Yes	Yes	Twice		Yes		No		No		No	Others: ___________________________	Others: ____________________________	Yes	Yes	Other: ________________________________	Yes	No
Erin	0094	21 - 40	Female	Secondary	Farmer	Yes	Yes	Trees	Legs	Itching	Rainy	Day		Yes	Naarun	Hereditary	Nodules	No	Clothings	Yes	No		Yes	Yes	> 5		Yes		No		No		No		Ivermectin (mectizan)	Yes	Yes		Yes	No
Erin	0050	61 - 80	Female	No formal education	Trader	No	No	No idea	No idea	No idea	Dry	No idea		Yes	Naarun	No idea	Nodules	Yes	Nothing	No	Yes	Gbedesi	Yes	Yes	> 2		No		No		No		Yes	Others: ___________________________	Herbal medicine	Yes	Yes		Unsure	No

## Sheet: Ipole-Iloro
Location	Unique ID no	Age range	Gender	Education	Occupation	Have you heard of blackflies?	Do black flies bite in your community?	Where do these black flies primarily come from?	Which part of the body do black flies mostly bite?	What are the immediate effects of a black fly bite?	During which season do black flies bite more frequently?	What time of day do black flies usually bite?	Column 15	Have you ever heard about onchocerciasis	What is the local name for onchocerciasis in your community?	How is the disease transmitted?	What are the common symptoms of onchocerciasis?	Are you aware that this disease can lead to blindness if not treated?	How do you prevent black flies from biting you?	Are you aware of any community sensitization efforts regarding onchocerciasis?	Do you know of any local medication or treatment for onchocerciasis?	If yes, what?	Have you heard about ivermectin or Mectizan before?	Have you ever received ivermectin before?	If Yes, how many rounds?	If you have not received treatment, what is the reason?	Would you be willing to participate in future CDTi for onchocerciasis?	If No, why?	Do you know how onchocerciasis can be prevented?	(If Yes) Please specify: _________________________________	Are there any measures taken in your community to prevent or control onchocerciasis?	(If Yes) Please specify: _______________________________	Have you or anyone in your family received treatment for onchocerciasis?	(If Yes) How often do they receive treatment?	What treatment or medication do you know of for onchocerciasis?	Do you believe that onchocerciasis can be eliminated in your community?	Do you believe efforts to sensitize the community about onchocerciasis elimination can be improved?	(If No) What would help increase awareness?	Do you think that everyone in your community understands the importance of taking treatment for onchocerciasis?	Have you noticed any stigma or discrimination toward those who show symptoms of onchocerciasis in your community?	(If Yes) Please explain: __________
Ipole	0109	61 - 80	Female	No formal education	Unemployed	No	No	No idea	No idea	No idea	Dry	No idea		Yes	Naarun	No idea	No idea	No	Nothing	No	No		Yes	Yes	once		Yes		No		No		No	Others: ___________________________	Others: ____________________________	Yes	Yes	More health worker outreach	Yes	No
Ipole	0602	61 - 80	Female	No formal education	Unemployed	Yes	Yes	Trees	Legs	Itching	Rainy	Day		Yes	Naarun	Blackfly bite	Leopard skin	Yes	Clothings	No	Yes	Herbal tea	No	No	none	Not aware of distribution	No		No		No		Yes	Others: ___________________________	Herbal medicine	Yes	Yes		Unsure	No
Ipole	0600	61 - 80	Female	No formal education	Retired	Yes	Yes	No idea	Legs	Itching	Rainy	Night		Yes	Naarun	Mosquito bite	Ocular dermatitis/Blindness	Yes	Clothings	Yes	No		Yes	Yes	once		No	Very old	No		No		No		Ivermectin (mectizan)	Yes	Yes		Unsure	No
Ipole	0604	61 - 80	Male	Primary	Farmer	No	No	No idea	No idea	No idea	Dry	No idea		Yes	Naarun	No idea	Leopard skin	No	Nothing	No	No		Yes	Yes	> 5		Yes		Yes		No		No	Others: ___________________________	Ivermectin (mectizan)	Yes	Yes	Radio/TV/social media campaigns	Yes	No
Ipole	0605	61 - 80	Male	Secondary	Farmer	Yes	Yes	Trees	Hand	Itching	Rainy	Day		Yes	Naarun	Blackfly bite	Leopard skin	Yes	Clothings	No	No		No	No	none	Not aware of distribution	No		No		No		No			unsure	Unsure		Unsure	No
Ipole	0606	61 - 80	Female	Primary	Unemployed	Yes	Yes	No idea	Legs	Itching	Dry	Day		Yes	Naarun	No idea	Leopard skin	No	Nothing	Yes	No		Yes	No	none	I just refuse	No	i don't have Naarun	No		No		Yes		Herbal medicine	Yes	Yes	Radio/TV/social media campaigns	Unsure	No
Ipole	603	61 - 80	Male	Primary	Farmer	Yes	Yes	Trees	Legs	Itching	Dry	Day		Yes	Naarun	No idea	Ocular dermatitis/Blindness	Yes	Clothings	No	No		No	No	none	Not aware of distribution	No	Very old	Yes		No		No			Yes	Yes		Unsure	No
Ipole	0608	61 - 80	Female	No formal education	Unemployed	Yes	Yes	Trees	Legs	Itching	Dry	Day		Yes	Naarun	No idea	No idea	No	Clothings	No	No		Yes	Yes	2		No		No		No		No			Yes	Yes		Unsure	No
Ipole	0607	41 - 60	Female	No formal education	Farmer	No	No	No idea	No idea	No idea	Dry	No idea		Yes	Naarun	No idea	Ocular dermatitis/Blindness	No	Nothing	No	No		Yes	Yes	once		Yes		No		No		No		Herbal medicine	Yes	Yes	More health worker outreach	Unsure	No
Ipole	0609	61 - 80	Male	Primary	Unemployed	Yes	Yes	Trees	No idea	No idea	Dry	No idea		No	No idea	No idea	No idea	No	Nothing	No	No		Yes	Yes	2		Yes		No		No		No	Others: ___________________________	Others: ____________________________	Yes	Yes	More health worker outreach	Unsure	No
Ipole	0611	41 - 60	Female	Tertiary	Civil servant	Yes	Yes	Rivers	Hand	Itching	Rainy	Day		Yes	Naarun	Blackfly bite	Leopard skin	Yes	Ointments	Yes	No		Yes	Yes	> 5		Yes		No		No		No		Ivermectin (mectizan)	Yes	Yes		Yes	No
Ipole	610	41 - 60	Male	Secondary	Farmer	Yes	Yes	Trees	Legs	Itching	Rainy	Day		Yes	Naarun	Blackfly bite	Ocular dermatitis/Blindness	Yes	Leaf extracts	Yes	Yes	Agbo Naarun (igi kashia)	Yes	Yes	once		No	Retiree	Yes	Bathing with fast flowing river	No		No		Herbal medicine	Yes	Yes		Yes	No
Ipole	0614	61 - 80	Female	No formal education	Unemployed	No	No	No idea	No idea	No idea	Dry	No idea		No	No idea	No idea	No idea	No	Nothing	No	No		Yes	Yes	2		Yes		No		No		No		Others: ____________________________	unsure	Unsure	Other: ________________________________	Unsure	No
Ipole	0613	61 - 80	Female	Primary	Farmer	Yes	Yes	Trees	Legs	Itching	Rainy	Day		Yes	Naarun	No idea	Ocular dermatitis/Blindness	Yes	Clothings	Yes	No		Yes	Yes	> 2		No		No		No		No			Yes	Yes		Yes	No
Ipole	0615	41 - 60	Male	Primary	Farmer	Yes	Yes	Trees	Legs	Itching	Dry	Day		Yes	Naarun	No idea	No idea	No	Nothing	Yes	Yes	Agbo/Agunmu	Yes	Yes	once		Yes		No		No		Yes		Herbal medicine	Yes	Yes	Radio/TV/social media campaigns	Yes	No
Ipole	612	61 - 80	Female	Primary	Trader	Yes	Yes	Trees	Legs	Itching	Dry	Day		Yes	Naarun	No idea	Leopard skin	Yes	Clothings	Yes	No		Yes	No	none	Not always around	Yes		Yes		Yes		No		Ivermectin (mectizan)	Yes	Yes		Unsure	No
Ipole	0616	61 - 80	Male	Primary	Farmer	Yes	Yes	No idea	Legs	Itching	Rainy	Day		Yes	Naarun	No idea	Ocular dermatitis/Blindness	Yes	Wearing socks	Yes	Yes	Don't expose yourself to heavy sunshine	Yes	Yes	> 5		Yes		Yes	Mectizan	Yes		Yes	Annually	Ivermectin (mectizan)	Yes	Yes	Radio/TV/social media campaigns	No	No
Ipole	0618	41 - 60	Female	Tertiary	Civil servant	Yes	Yes	Trees	Legs	Itching	Rainy	Day		Yes	Naarun	No idea	Nodules	Yes	Nothing	Yes	No		Yes	Yes	> 5		Yes		No		No		Yes	Annually	Ivermectin (mectizan)	Yes	Yes		Yes	No
Ipole	620	61 - 80	Female	No formal education	Farmer	Yes	Yes	Trees	Hand	Itching	Dry	Day		Yes	Naarun	No idea	No idea	No	Nothing	Yes	No		Yes	No	none	I just refuse	Yes		No		No		No		Ivermectin (mectizan)	Yes	Yes		Unsure	No
Ipole	0621	61 - 80	Female	Primary	Farmer	Yes	Yes	Trees	Legs	Itching	Rainy	Day		Yes	Naarun	No idea	Ocular dermatitis/Blindness	Yes	Ointments	No	No		No	No	none	Not aware of distribution	No		No		No		No			unsure	Unsure	More health worker outreach	Unsure	No
Ipole	0617	61 - 80	Female	Primary	Unemployed	Yes	Yes	Trees	Legs	Itching	Rainy	Day		Yes	Naarun	No idea	Leopard skin	No	Nothing	Yes	No		Yes	Yes	> 2		Yes		No		No		Yes	Annually	Others: ____________________________	Yes	Yes	More health worker outreach	Yes	No
Ipole	624	61 - 80	Male	No formal education	Farmer	Yes	Yes	Trees	Legs	Itching	Dry	Day		Yes	Naarun	No idea	Nodules	Yes	Clothings	Yes	No		Yes	No	none	I just refuse	Yes		No		No		No		Ivermectin (mectizan)	Yes	Yes		Unsure	No
Ipole	0619	61 - 80	Female	Primary	Civil servant	Yes	Yes	Trees	Legs	No idea	Dry	Day		Yes	Naarun	No idea	Ocular dermatitis/Blindness	No	Wearing socks	Yes	No		Yes	Yes	2		Yes		No		No		No	Others: ___________________________	Ivermectin (mectizan)	Yes	Yes	Radio/TV/social media campaigns	Yes	No
Ipole	0627	61 - 80	Female	No formal education	Farmer	No	No	No idea	No idea	No idea	Dry	No idea		Yes	Naarun	No idea	No idea	No	Nothing	Yes	No		Yes	Yes	once		Yes		No		No		No	Others: ___________________________	Others: ____________________________	Yes	Yes	Educational sessions in schools	Yes	No
Ipole	625	61 - 80	Female	No formal education	Retired	Yes	Yes	Trees	Legs	Itching	Rainy	Day		Yes	Naarun	No idea	No idea	No	Clothings	Yes	No		Yes	No	none	I just refuse	No	Retiree	No		No		No		Ivermectin (mectizan)	Yes	Yes		Yes	No
Ipole	0626	41 - 60	Female	Primary	Trader	Yes	No	No idea	No idea	No idea	Dry	No idea		No	No idea	No idea	No idea	No	Nothing	Yes	No		Yes	Yes	> 2		Yes		No		No		No		Others: ____________________________	Yes	Yes	More health worker outreach	Unsure	No
Ipole	0622	61 - 80	Female	No formal education	Unemployed	Yes	Yes	Trees	Legs	Itching	Rainy	Day		Yes	Naarun	No idea	No idea	No	Nothing	Yes	No		Yes	No	none	I just refuse	Yes		No		No		No	Others: ___________________________		Yes	Yes	Radio/TV/social media campaigns	No	No
Ipole	630	41 - 60	Male	Primary	Farmer	Yes	Yes	Trees	Legs	Itching	Dry	Night		Yes	Naarun	No idea	No idea	No	Clothings	Yes	No		Yes	No	none	I just refuse	Yes		No		No		No		Ivermectin (mectizan)	Yes	Yes		Unsure	No
Ipole	06******	61 - 80	Female	No formal education	Unemployed	Yes	Yes	Trees	Legs	Itching	Dry	Day		Yes	Naarun	No idea	Leopard skin	No	Nothing	Yes	Yes	Egbo igi	Yes	Yes	once		No	Im too old	No		No		Yes	Annually	Herbal medicine	Yes	Yes	More health worker outreach	Yes	No
Ipole	0633	61 - 80	Female	No formal education	Unemployed	Yes	Yes	Trees	Legs	Itching	Rainy	Day		Yes	Naarun	No idea	No idea	Yes	Clothings	No	No		Yes	Yes	> 2		No		No		No		No			unsure	Unsure	More health worker outreach	No	No
Ipole	632	41 - 60	Female	No formal education	Farmer	Yes	Yes	Trees	Legs	Itching	Rainy	Day		Yes	Naarun	Blackfly bite	Ocular dermatitis/Blindness	Yes	Wearing socks	Yes	Yes	Ewe ewuro to rub the affected areas, the itching will subside	Yes	Yes	2		Yes		No		No		No		Ivermectin (mectizan)	Yes	Yes		Yes	No
Ipole	0628	41 - 60	Female	Primary	Unemployed	Yes	Yes	Trees	Legs	Itching	Dry	Night		Yes	Naarun	No idea	Leopard skin	Yes	Nothing	Yes	No		Yes	Yes	2		No	Im blind	No		Yes		No		Others: ____________________________	Yes	Yes	More health worker outreach	No	No
Ipole	0634	61 - 80	Female	Primary	Retired	Yes	Yes	Trees	Legs	Itching	Dry	Day		Yes	Naarun	No idea	Ocular dermatitis/Blindness	Yes	Nothing	No	No		No	No	none	Not aware of distribution	No		No		No		No			unsure	Unsure		Unsure	No
Ipole	0629	41 - 60	Female	Primary	Trader	Yes	Yes	Trees	Legs	Itching	Rainy	Day		No	No idea	No idea	No idea	No	Wearing socks	Yes	No		Yes	Yes	once		Yes		No		No		Yes	Others: ___________________________	Ivermectin (mectizan)	Yes	Yes	Radio/TV/social media campaigns	Yes	No
Ipole	636	61 - 80	Female	Primary	Farmer	Yes	Yes	Trees	Head	Itching	Dry	No idea		Yes	Naarun	No idea	No idea	No	Clothings	Yes	No		Yes	Yes	once		Yes		No		No		No		Ivermectin (mectizan)	Yes	Yes		Yes	No
Ipole	0638	41 - 60	Female	Secondary	Farmer	Yes	Yes	Trees	Legs	Itching	Dry	Day		Yes	Naarun	Hereditary	Ocular dermatitis/Blindness	Yes	Nothing	No	No		Yes	Yes	> 2		No		No		No		No			Yes	Yes		Yes	No
Ipole	0631	10 - 20	Male	Secondary	Student	Yes	Yes	Trees	Hand	Itching	Rainy	Day		Yes	Naarun	No idea	No idea	No	Nothing	Yes	No		Yes	Yes	once		Yes		No		No		Yes	Others: ___________________________	Others: ____________________________	Yes	Yes	More health worker outreach	No	No
Ipole	0639	41 - 60	Female	Tertiary	Civil servant	Yes	Yes	Trees	Legs	Itching	Dry	Day		Yes	Naarun	No idea	Leopard skin	Yes	Clothings	Yes	No		Yes	Yes	> 5		Yes		No		No		No		Ivermectin (mectizan)	Yes	Yes		Yes	No
Ipole	640	61 - 80	Female	No formal education	Trader	Yes	Yes	No idea	Legs	Itching	Dry	Day		Yes	Naarun	No idea	Nodules	Yes	Clothings	Yes	No		Yes	No	none	I just refuse	Yes		No		No		No		Ivermectin (mectizan)	Yes	Yes		Yes	No
Ipole	0635	41 - 60	Male	Primary	Farmer	Yes	Yes	Trees	Legs	Itching	Rainy	Day		Yes	Naarun	Blackfly bite	Ocular dermatitis/Blindness	No	Wearing socks	Yes	Yes	Agbo	Yes	Yes	> 2		Yes		No		Yes	Distribution of net and Mectizan	Yes	Others: ___________________________	Ivermectin (mectizan)	Yes	Yes	Radio/TV/social media campaigns	Yes	No
Ipole	0641	41 - 60	Female	Secondary	Retired	Yes	Yes	Trees	Legs	Itching	Rainy	Day		Yes	Naarun	Mosquito bite	Ocular dermatitis/Blindness	Yes	Clothings	No	No		Yes	Yes	> 5		No		No		No		Yes	Annually	Ivermectin (mectizan)	Yes	Yes		Yes	No
Ipole	642	61 - 80	Female	No formal education	Farmer	Yes	Yes	Trees	Legs	Itching	Dry	Day		Yes	Naarun	No idea	No idea	No	Clothings	Yes	Yes		Yes	Yes	> 5		Yes		No		No		No		Ivermectin (mectizan)	Yes	Yes		Unsure	No
Ipole	0637	41 - 60	Female	No formal education	Trader	Yes	Yes	Trees	Legs	Itching	Rainy	Day		Yes	Naarun	No idea	No idea	No	Nothing	Yes	No		Yes	Yes	> 2		Yes		No		No		Yes	Others: ___________________________	Others: ____________________________	Yes	Yes	Radio/TV/social media campaigns	Yes	No
Ipole	0646	41 - 60	Male	Secondary	Farmer	Yes	Yes	Trees	Legs	Itching	Dry	Day		Yes	Naarun	No idea	Ocular dermatitis/Blindness	Yes	Clothings	No	No		No	No	none	Not always around	No		No		No		No			Yes	Yes			No
Ipole	0647	41 - 60	Male	Primary	Farmer	Yes	Yes	Trees	Legs	Itching	Dry	Day		Yes	Naarun	Blackfly bite	Ocular dermatitis/Blindness	Yes	Wearing socks	Yes	Yes	Ewe ati Egbo	Yes	Yes	> 2		Yes		No		No		No	Others: ___________________________	Ivermectin (mectizan)	Yes	Yes	Radio/TV/social media campaigns	Yes	No
Ipole	0651	61 - 80	Female	Primary	Farmer	Yes	Yes	Trees	Legs	Itching	Dry	Day		Yes	Naarun	No idea	Leopard skin	Yes	Clothings	No	No		Yes	Yes	> 2		No		No		No		No		Ivermectin (mectizan)	Yes	Yes		No	No
Ipole	648	61 - 80	Female	No formal education	Farmer	Yes	Yes	Trees	Legs	Itching	Rainy	Day		Yes	Naarun	No idea	Nodules	No	Clothings	No	No		Yes	Yes	> 5		Yes		No		No		No		Ivermectin (mectizan)	Yes	Yes		Unsure	No
Ipole	0643	61 - 80	Female	Primary	Unemployed	No	No	No idea	No idea	No idea	Dry	No idea		Yes	Naarun	No idea	No idea	No	Nothing	Yes	No		Yes	Yes	> 2		Yes		No		No		Yes	Others: ___________________________	Others: ____________________________	Yes	Yes	More health worker outreach	Yes	No
Ipole	0645	61 - 80	Female	Primary	Farmer	Yes	Yes	Trees	Legs	Itching	Rainy	Day		Yes	Naarun	No idea	Ocular dermatitis/Blindness	Yes	Clothings	No	No		Yes	Yes	> 5		No		No		No		Yes	Annually	Ivermectin (mectizan)	Yes	Yes		Unsure	No
Ipole	650	61 - 80	Female	No formal education	Unemployed	Yes	Yes	No idea	No idea	No idea	Rainy	No idea		No	No idea	No idea	No idea	No	Nothing	No	No		No	No	none	I just refuse	No		No		No		No			No	Unsure		No	No
Ipole	0644	61 - 80	Female	No formal education	Unemployed	No	No	No idea	No idea	No idea	Dry	No idea		No	No idea	No idea	No idea	No	Nothing	Yes	No		Yes	Yes	once		No		No		No		No	Others: ___________________________	Others: ____________________________	Yes	Yes	Other: ________________________________	Unsure	No
Ipole	661	61 - 80	Female	No formal education	Trader	Yes	Yes	Trees	Legs	Itching	Rainy	Day		Yes	Naarun	No idea	Ocular dermatitis/Blindness	Yes	Ointments	Yes	No		Yes	Yes	> 2		Yes		No		No		No		Ivermectin (mectizan)	Yes	Yes		Unsure	Yes
Ipole	0653	41 - 60	Female	Secondary	Farmer	Yes	Yes	Trees	Legs	Itching	Dry	Day		Yes	Naarun	No idea	Leopard skin	Yes	Clothings	No	No		Yes	Yes	once		No		No		No		No			Yes	Yes		No	No
Ipole	0649	61 - 80	Female	No formal education	Farmer	Yes	Yes	Trees	Legs	Itching	Rainy	Day		Yes	Naarun	No idea	No idea	No	Nothing	Yes	No		Yes	Yes	2		Yes		No		No		Yes	Others: ___________________________	Others: ____________________________	Yes	Yes	Radio/TV/social media campaigns	Yes	No
Ipole	0654	61 - 80	Female	Primary	Farmer	Yes	Yes	Trees	Legs	Itching	Dry	Day		Yes	Naarun	No idea	Ocular dermatitis/Blindness	Yes	Clothings	No	No		Yes	Yes	> 2		No		No		No		No		Ivermectin (mectizan)	Yes	Yes		No	No
Ipole	0652	61 - 80	Female	No formal education	Trader	No	No	No idea	No idea	No idea	Dry	No idea		Yes	Naarun	No idea	No idea	No	Nothing	No	No		No	No	none	Not aware of distribution	Yes		No		No		No	Others: ___________________________	Others: ____________________________	Yes	Yes	Other: ________________________________		No
Ipole	655	41 - 60	Female	No formal education	Trader	Yes	Yes	Trees	Hand	Itching	Rainy	Day		Yes	Naarun	No idea	Ocular dermatitis/Blindness	Yes	Ointments	Yes	No		Yes	Yes	once		Yes		No		No		No		Ivermectin (mectizan)	Yes	Yes		Yes	No
Ipole	0659	61 - 80	Female	No formal education	Farmer	No	No	No idea	No idea	No idea	Dry	No idea		No	No idea	No idea	No idea	No	Nothing	No	No		No	No	none	Other	No		No		No		No	Others: ___________________________	Others: ____________________________	Yes	Yes	Other: ________________________________	Yes	No
Ipole	0657	61 - 80	Female	Primary	Retired	Yes	Yes	Trees	Legs	Itching	Rainy	Day		Yes	Naarun	No idea	Ocular dermatitis/Blindness	Yes	Clothings	Yes	Yes		Yes	Yes	> 2		No		No		No		No			Yes	Yes		Unsure	No
Ipole	0660	21 - 40	Female	Primary	Trader	No	No	No idea	No idea	No idea	Dry	No idea		Yes	Naarun	No idea	No idea	No	Nothing	Yes	No		Yes	Yes	2		Yes		No		No		No		Others: ____________________________	Yes	Yes		Yes	No
Ipole	656	61 - 80	Female	No formal education	Farmer	Yes	Yes	Trees	Legs	Itching	Dry	Day		Yes	Naarun	No idea	Nodules	No	Clothings	Yes	No		Yes	Yes	> 5		Yes		No		No		No		Ivermectin (mectizan)	Yes	Yes		Unsure	No
Ipole	0658	61 - 80	Female	Primary	Farmer	Yes	Yes	Trees	Legs	Itching	Dry	Day		Yes	Naarun	No idea	No idea	No	Nothing	No	No		Yes	Yes	> 2		No		No		No		No			Yes	Yes		Unsure	No
Ipole	0666	61 - 80	Male	Tertiary	Retired	Yes	Yes	Trees	Legs	Itching	Dry	Day		Yes	Naarun	No idea	No idea	No	Clothings	Yes	Yes	Mectizan	Yes	Yes	> 5		Yes		No		No		No	Others: ___________________________	Ivermectin (mectizan)	Yes	Yes	Radio/TV/social media campaigns	Yes	No
Ipole	662	61 - 80	Female	No formal education	Farmer	Yes	Yes	Trees	Legs	Itching	Rainy	Day		Yes	Naarun	No idea	Nodules	Yes	Ointments	Yes	No		Yes	Yes	> 2		Yes		No		No		No		Ivermectin (mectizan)	Yes	Yes		Yes	No
Ipole	0665	21 - 40	Female	Primary	Farmer	Yes	Yes	Trees	Legs	Itching	Rainy	Day		Yes	Naarun	Hereditary	Leopard skin	Yes	Clothings	No	Yes	Palmoil and salt	Yes	Yes	> 5		Yes		No		No		No		Ivermectin (mectizan)	Yes	Yes		Unsure	No
Ipole	0667	61 - 80	Male	Tertiary	Retired	No	No	No idea	No idea	No idea	Dry	No idea		Yes	Naarun	No idea	Ocular dermatitis/Blindness	Yes	Nothing	Yes	No		Yes	Yes	once		Yes		Yes		Yes	Mectizan distribution	No		Ivermectin (mectizan)	Yes	Yes	More health worker outreach	Yes	No
Ipole	664	61 - 80	Female	No formal education	Farmer	Yes	Yes	Trees	Legs	Itching	Rainy	Day		Yes	Naarun	No idea	No idea	No	Clothings	No	No		Yes	Yes	> 2		Yes		No		No		No		Ivermectin (mectizan)	Yes	Yes		Unsure	No
Ipole	0663	10 - 20	Male	Primary	Student	No	No	No idea	No idea	No idea	Dry	No idea		No	No idea	No idea	No idea	No	Nothing	No	No		Yes	Yes	2		No		No		No		No	Others: ___________________________	Others: ____________________________	unsure	Unsure	Other: ________________________________	Unsure	No
Ipole	0668	61 - 80	Male	Primary	Trader	Yes	Yes	Trees	Legs	No idea	Dry	Night		No	No idea	No idea	No idea	No	Nothing	No	No		Yes	Yes	> 2		No		No		No		No	Others: ___________________________	Others: ____________________________	Yes	Yes	Educational sessions in schools	Yes	No
Ipole	0672	41 - 60	Female	Secondary	Farmer	Yes	Yes	Trees	Legs	Itching	Rainy	Day		Yes	Naarun	Blackfly bite	Leopard skin	Yes	Clothings	No	No		Yes	Yes	> 5		No		No		No		No			Yes	Yes		Yes	No
Ipole	669	61 - 80	Female	No formal education	Farmer	Yes	Yes	No idea	Legs	Itching	Rainy	Day		Yes	Naarun	No idea	Nodules	No	Clothings	No	No		Yes	Yes	> 2		Yes		No		No		No		Ivermectin (mectizan)	Yes	Yes		Unsure	No
Ipole	0672	41 - 60	Female	Primary	Farmer	Yes	Yes	Trees	Legs	Itching	Rainy	Day		Yes	Naarun	Blackfly bite	Leopard skin	Yes	Clothings	Yes	No		Yes	Yes	> 5		Yes		No		No		Yes	Annually	Ivermectin (mectizan)	Yes	Yes		Yes	No
Ipole	0671	21 - 40	Female	Secondary	Trader	Yes	Yes	Trees	Legs	Itching	Dry	Day		Yes	Naarun	No idea	No idea	Yes	Wearing socks	Yes	No		Yes	Yes	2		Yes		No		Yes	Distribution of Mectizan	No		Others: ____________________________	Yes	Yes	Radio/TV/social media campaigns	Yes	No
Ipole	674	10 - 20	Male	Primary	Student	Yes	Yes	Trees	Legs	Itching	Dry	Day		Yes	Naarun	Mosquito bite	Nodules	Yes	Clothings	No	No		No	No	none	Not aware of distribution	Yes		No		No		No		Ivermectin (mectizan)	Yes	Yes		Yes	No
Ipole	0675	61 - 80	Female	No formal education	Farmer	No	No	No idea	No idea	No idea	Dry	No idea		No	No idea	No idea	No idea	No	Nothing	No	No		No	No	none	Not aware of distribution	Yes		No		No		No		Others: ____________________________	unsure	Unsure	Other: ________________________________	Unsure	No
Ipole	0677	61 - 80	Female	Secondary	Retired	Yes	Yes	Trees	Legs	Itching	Rainy	Day		Yes	Naarun	No idea	Ocular dermatitis/Blindness	Yes	Clothings	No	No		Yes	Yes	> 5		No		No		No		Yes	Annually	Ivermectin (mectizan)	Yes	Yes		Yes	No
Ipole	0676	41 - 60	Female	Primary	Civil servant	No	No	No idea	No idea	No idea	Dry	No idea		No	No idea	No idea	No idea	No	Nothing	No	No		Yes	Yes	once		Yes		Yes		No		Yes	Others: ___________________________	Herbal medicine	unsure	Yes	Educational sessions in schools	Unsure	No
Ipole	0678	41 - 60	Female	Secondary	Farmer	Yes	Yes	Trees	Legs	Itching	Rainy	Day		Yes	Naarun	No idea	Leopard skin	Yes	Clothings	No	No		Yes	Yes	> 5		Yes		No		No		No			Yes	Yes		Yes	No
Ipole	679	41 - 60	Male	No formal education	Farmer	Yes	Yes	Trees	Hand	Itching	Rainy	Day		No	Naarun	No idea	No idea	No	Clothings	No	No		Yes	No	none	Not aware of distribution	Yes		Yes		No		No		Ivermectin (mectizan)	Yes	Yes		Yes	No
Ipole	686	61 - 80	Female	Primary	Retired	Yes	Yes	Rivers	Legs	Itching	Rainy	Night		Yes	Naarun	Hereditary	Leopard skin	Yes	Ointments	Yes	No		Yes	Yes	> 2		Yes		No		No		Yes	Annually	Ivermectin (mectizan)	Yes	Yes		Yes	No
Ipole	680	61 - 80	Female	No formal education	Farmer	Yes	Yes	Trees	Legs	Itching	Rainy	Day		Yes	Naarun	No idea	Nodules	No	Clothings	No	Yes		Yes	Yes	once		Yes		No		No		No		Ivermectin (mectizan)	Yes	Yes		Yes	No
Ipole	681	21 - 40	Female	Secondary	Farmer	Yes	Yes	Trees	Legs	Itching	Dry	Day		Yes	Naarun	No idea	No idea	No	Clothings	No	No		Yes	Yes	> 5		Yes		No		No		No			Yes	Yes		Unsure	No
Ipole	0683	41 - 60	Female	Primary	Trader	Yes	No	Trees	Legs	No idea	Rainy	Day		Yes	Naarun	No idea	No idea	No	Clothings	Yes	No		No	Yes	> 2		Yes		Yes	Mectizan	No		Yes	Others: ___________________________	Others: ____________________________	Yes	Yes	Other: ________________________________	Yes	No
Ipole	0682	41 - 60	Male	Secondary	Farmer	Yes	Yes	Trees	Legs	Itching	Dry	Day		Yes	Naarun	No idea	Leopard skin	No	Nothing	Yes	No		No	Yes	> 2		Yes		No		No		Yes	Others: ___________________________	Herbal medicine	Yes	Yes	More health worker outreach	Yes	No
Ipole	0684	41 - 60	Female	Tertiary	Civil servant	Yes	Yes	Trees	Legs	Itching	Rainy	Day		Yes	Naarun	No idea	Ocular dermatitis/Blindness	No	Nothing	Yes	Yes	Cooking of Ewe	Yes	Yes	2		Yes		Yes	Taking of medication	No		Yes	Others: ___________________________	Ivermectin (mectizan)	Yes	No	Educational sessions in schools	Yes	No
Ipole	0685	61 - 80	Female	Primary	Retired	Yes	Yes	Trees	Legs	Itching	Rainy	Day		Yes	Naarun	No idea	No idea	Yes	Nothing	No	No		Yes	Yes	> 2		No		No		No		No			Yes	Yes		No	No
